# Supplementary material for: Investigating the Effectiveness of Different Porous Nanoparticles as Drug Carriers for Retaining the Photostability of Pinosylvin Derivative
Source: Pharmaceutics. 2024 Feb 15;16(2):276. doi: 10.3390/pharmaceutics16020276 (PMC10892027; doi:10.3390/pharmaceutics16020276)
Supplement: Supplementary file 1 [file pharmaceutics-16-00276-s001.zip]

Archive with 1 entries (1 files):
- pharmaceutics-2725792-supplementary.pdf
